# Supplementary material for: LVEF 53% as a Novel Mortality Predictor in Pediatric Heart Failure: A Multicenter Biomarker-Stratified Analysis
Source: Diagnostics (Basel). 2025 Oct 7;15(19):2530. doi: 10.3390/diagnostics15192530 (PMC12524215; doi:10.3390/diagnostics15192530)
Supplement: Supplementary file 1 [file diagnostics-15-02530-s001.zip]

Archive with 1 entries (1 files):
- diagnostics-3866600-supplementary.pdf
